# Supplementary material for: Mind the Gap: House Structure and the Risk of Malaria in Uganda
Source: PLoS One. 2015 Jan 30;10(1):e0117396. doi: 10.1371/journal.pone.0117396 (PMC4311957; doi:10.1371/journal.pone.0117396)
Supplement: S1 Data — . (ZIP) [file pone.0117396.s001.zip]

Archive with 3 entries (3 files):
- Housing dataset at level of blood smear.dta
- Housing dataset at level of household.dta
- Housing dataset at level of individual child.dta
